# Supplementary material for: Zinc Supplementation, Inflammation, and Gut Integrity Markers in HIV Infection: A Randomized Placebo-Controlled Trial
Source: Nutrients. 2025 May 14;17(10):1671. doi: 10.3390/nu17101671 (PMC12114530; doi:10.3390/nu17101671)
Supplement: Supplementary file 1 [file nutrients-17-01671-s001.zip]

Archive with 1 entries (1 files):
- nutrients-3633628-supplementary.pdf
